# Supplementary material for: Biomarkers of Inflammation and Association with Cardiovascular Magnetic Resonance Imaging for Risk Stratification and Outcome in Patients with Severe Aortic Stenosis
Source: J Clin Med. 2025 Apr 7;14(7):2512. doi: 10.3390/jcm14072512 (PMC11990065; doi:10.3390/jcm14072512)
Supplement: Supplementary file 1 [file jcm-14-02512-s001.zip]

Archive with 1 entries (1 files):
- jcm-3480181-supplementary.pdf
